# Supplementary material for: Genetic association analysis in sugarcane (Saccharum spp.) for sucrose accumulation in humid environments in Colombia
Source: BMC Plant Biol. 2024 Jun 18;24:570. doi: 10.1186/s12870-024-05233-y (PMC11184777; doi:10.1186/s12870-024-05233-y)
Supplement: Supplementary file 1 — Supplementary Material 1 [file 12870_2024_5233_MOESM1_ESM.xlsx]

## Sheet: Table S1
Table S1. Cenicaña’s diverse panel of 220 genotypes used for the analysis. Genotypes were selected because of they represent the genetic diversity of Cenicaña’s germplasm bank, wild species (Saccharum officinarum, S. spontaneum, S. barberi, S. sinense, Erianthus spp.), differential response to the most limiting pests and diseases in Colombia, introductions, and commercial varieties.
Genotype	Selection criteria	Genotype	Selection criteria
S57	Differential response to LSD	S123	Genetic diversity
S69	Genetic diversity	S150	Genetic diversity
S167	Genetic diversity	S20	Genetic diversity
S161	Saccharum barberi	S180	Genetic diversity
S107	Differential response to Aenolamia varia	S148	Commercial variety
S115	Differential response to Aenolamia varia	S28	Genetic diversity
S124	Differential response to Aenolamia varia	S48	Genetic diversity
S128	Differential response to Aenolamia varia	S53	Genetic diversity
S189	Differential response to Aenolamia varia	S59	Genetic diversity
S67	Differential response to Aenolamia varia	S68	Genetic diversity
S190	Differential response to brown rust	S83	Genetic diversity
S64	Differential response to brown rust	S119	Genetic diversity
S165	Differential response to Diatraea spp.	S73	Genetic diversity
S168	Differential response to Diatraea spp.	S78	Genetic diversity
S169	Differential response to Diatraea spp.	S109	Genetic diversity
S170	Differential response to Diatraea spp.	S113	Genetic diversity
S172	Differential response to Diatraea spp.	S114	Genetic diversity
S175	Differential response to Diatraea spp.	S126	Genetic diversity
S176	Differential response to Diatraea spp.	S129	Genetic diversity
S182	Differential response to Diatraea spp.	S208	Genetic diversity
S192	Differential response to Diatraea spp.	S31	Genetic diversity
S193	Differential response to Diatraea spp.	S37	Genetic diversity
S196	Differential response to Diatraea spp.	S44	Genetic diversity
S74	Differential response to Diatraea spp.	S84	Genetic diversity
S15	Differential response to orange rust	S12	Genetic diversity
S177	Differential response to orange rust	S122	Genetic diversity
S19	Differential response to orange rust	S141	Genetic diversity
S194	Differential response to orange rust	S153	Genetic diversity
S34	Differential response to orange rust	S158	Genetic diversity
S22	Differential response to RSD	S35	Genetic diversity
S143	Differential response to SCFDR	S101	Genetic diversity
S154	Differential response to SCFDR	S112	Genetic diversity
S155	Differential response to SCFDR	S127	Genetic diversity
S211	Differential response to SCFDR	S4	Genetic diversity
S50	Differential response to SCFDR	S75	Genetic diversity
S62	Differential response to SCFDR	S79	Genetic diversity
S65	Differential response to SCFDR	S24	Genetic diversity
S66	Differential response to SCFDR	S81	Genetic diversity
S87	Differential response to SCFDR	S86	Genetic diversity
S88	Differential response to SCFDR	S96	Genetic diversity
S90	Differential response to SCFDR	S97	Genetic diversity
S157	Differential response to SCMV	S164	Genetic introductions
S184	Differential response to SCMV	S212	Genetic introductions
S187	Differential response to SCMV	S214	Genetic introductions
S205	Differential response to SCMV	S215	Genetic introductions
S26	Differential response to SCMV	S216	Genetic introductions
S33	Differential response to SCMV	S218	Genetic introductions
S63	Differential response to SCMV	S219	Genetic introductions
S95	Differential response to SCMV	S220	Genetic introductions
S10	Differential response to Sipha flava	S54	Genetic diversity
S11	Differential response to Sipha flava	S55	Genetic diversity
S13	Differential response to Sipha flava	S91	Genetic diversity
S14	Differential response to Sipha flava	S98	Genetic diversity
S146	Differential response to Sipha flava	S185	Genetic diversity
S16	Differential response to Sipha flava	S29	Genetic diversity
S17	Differential response to Sipha flava	S36	Genetic diversity
S18	Differential response to Sipha flava	S42	Genetic diversity
S39	Differential response to Sipha flava	S5	Genetic diversity
S76	Differential response to Sipha flava	S58	Genetic diversity
S77	Differential response to Sipha flava	S136	Genetic diversity
S80	Differential response to Sipha flava	S23	Genetic diversity
S209	Differential response to RSD	S183	Genetic diversity
S132	Erianthus spp	S173	Commercial variety
S3	Erianthus spp	S174	Commercial variety
S1	Erianthus spp.	S149	Commercial variety
S102	Genetic diversity	S178	Commercial variety
S120	Genetic diversity	S179	Commercial variety
S144	Genetic diversity	S181	Commercial variety
S151	Genetic diversity	S195	Commercial variety
S159	Genetic diversity	S197	Commercial variety
S38	Genetic diversity	S206	Commercial variety
S45	Genetic diversity	S210	Commercial variety
S46	Genetic diversity	S25	Commercial variety
S52	Genetic diversity	S30	Commercial variety
S56	Genetic diversity	S7	Differential response to SCYLV
S117	Genetic diversity	S221	Differential response to SCYLV, orange and brown rust, and sugarcane smut
S71	Genetic diversity	S171	Genetic diversity
S116	Genetic diversity	S89	Saccharum barberi
S8	Genetic diversity	S139	Saccharum barberi
S92	Genetic diversity	S140	Saccharum barberi
S93	Genetic diversity	S156	Saccharum barberi
S99	Genetic diversity	S160	Saccharum barberi
S105	Genetic diversity	S6	Saccharum officinarum
S118	Genetic diversity	S134	Saccharum officinarum
S125	Genetic diversity	S135	Saccharum officinarum
S137	Genetic diversity	S103	Saccharum officinarum
S147	Genetic diversity	S138	Saccharum officinarum
S152	Genetic diversity	S142	Saccharum officinarum
S41	Genetic diversity	S163	Saccharum officinarum
S47	Genetic diversity	S166	Saccharum officinarum
S70	Genetic diversity	S121	Saccharum officinarum
S82	Genetic diversity	S130	Saccharum officinarum
S85	Genetic diversity	S131	Saccharum officinarum
S94	Genetic diversity	S133	Saccharum officinarum
S106	Genetic diversity	S104	Saccharum sinense
S108	Genetic diversity	S162	Saccharum sinense
S110	Genetic diversity	S188	Saccharum sinense
S111	Genetic diversity	S2	Saccharum spontaneum
S186	High performing varieties	S21	Genetic diversity
S191	High performing varieties	S51	Genetic diversity
S199	High performing varieties	S100	Genetic diversity
S200	High performing varieties	S145	Genetic diversity
S201	High performing varieties	S198	Genetic diversity
S202	High performing varieties	S27	Genetic diversity
S203	High performing varieties	S40	Genetic diversity
S204	High performing varieties	S43	Genetic diversity
S207	High performing varieties	S49	Genetic diversity
S217	High performing varieties	S60	Genetic diversity
S32	High performing varieties	S61	Genetic diversity
S9	High performing varieties	S72	Genetic diversity
LSD: Leaf Scald Disease, SCFDR: Sugarcane Fiji disease Reovirus, SCYLV: Sugarcane yellow leaf virus, SCMV: Sugarcane Mosaic Disease
